# Supplementary material for: Trained Innate Immunity in Animal Models of Cardiovascular Diseases
Source: Int J Mol Sci. 2024 Feb 15;25(4):2312. doi: 10.3390/ijms25042312 (PMC10889825; doi:10.3390/ijms25042312)
Supplement: Supplementary file 1 [file ijms-25-02312-s001.zip]

Archive with 1 entries (1 files):
- ijms-2848478-supplementary.pdf
